# Supplementary material for: The Diversity of Bacteria Associated with the Invasive Gall Wasp Dryocosmus kuriphilus, Its Galls and a Specialist Parasitoid on Chestnuts
Source: Insects. 2022 Jan 13;13(1):86. doi: 10.3390/insects13010086 (PMC8778799; doi:10.3390/insects13010086)
Supplement: Supplementary file 1 [file insects-13-00086-s001.zip]

Archive with 2 entries (1 files):
- insects-sup-1511563/
- insects-sup-1511563/Figure S1 The galls induced by Dryocosmus kuriphilus and galled twigs.tif
